# Supplementary material for: Effects of Selective α7 Nicotinic Acetylcholine Receptor Stimulation in Oligodendrocytes: Putative Implication in Neuroinflammation
Source: Cells. 2025 Jun 20;14(13):948. doi: 10.3390/cells14130948 (PMC12248911; doi:10.3390/cells14130948)
Supplement: Supplementary file 1 [file cells-14-00948-s001.zip]

Archive with 1 entries (1 files):
- cells-3449469-supplementary.pdf
